# Supplementary material for: Supramolecular Hybrids from Cyanometallate Complexes and Diblock Copolypeptide Amphiphiles in Water
Source: Molecules. 2022 May 19;27(10):3262. doi: 10.3390/molecules27103262 (PMC9143414; doi:10.3390/molecules27103262)
Supplement: Supplementary file 1 [file molecules-27-03262-s001.zip]

Archive with 1 entries (1 files):
- molecules-1711170-supplementary.pdf
